# Supplementary material for: Verbal autopsy as a tool for identifying children dying of sickle cell disease: a validation study conducted in Kilifi district, Kenya
Source: BMC Med. 2014 Apr 22;12:65. doi: 10.1186/1741-7015-12-65 (PMC4022330; doi:10.1186/1741-7015-12-65)
Supplement: Additional file 1 — Spreadsheet showing mapping of physician coded verbal autopsy (PCVA) and hospital causes of death to the 2012 WHO verbal autopsy (VA) cause of death (COD) categories. The spreadsheet shows how the PCVA and hospital causes of death were mapped to the 2012 WHO VA categories in order to facilitate comparisons between the three methods. [file 1741-7015-12-65-S1.xls]

## Sheet: Mapping_cod_list
ICD_10_category	ICD-10 Diagnosis	PCVA_Code	WHO 2012 COD List
Intestinal infectious diseases (A00-A09)	Cholera	A00	01.04 Diarrhoeal diseases
Intestinal infectious diseases (A00-A09)	Shigellosis	A03	01.04 Diarrhoeal diseases
Intestinal infectious diseases (A00-A09)	Amoebiasis	A06	01.04 Diarrhoeal diseases
Intestinal infectious diseases (A00-A09)	Diarrhoea and gastroenteritis of presumed infectious origin	A09	01.04 Diarrhoeal diseases
Tuberculosis (A15-A19)	Respiratory tuberculosis, bacteriologically & histologically confirmed	A15	01.09 Pulmonary tuberculosis
Tuberculosis (A15-A19)	Tuberculosis of other organs	A18	01.99 Other and unspecified infectious disease
Tuberculosis (A15-A19)	Miliary tuberculosis	A19	01.99 Other and unspecified infectious disease
Other bacterial diseases (A30-A64)	Other tetanus	A35	01.99 Other and unspecified infectious disease
Other bacterial diseases (A30-A64)	Other septicaemia	A41	01.01 Sepsis (non-obstetric)
Viral infections of the central nervous system (A80-A89)	Rabies	A82	01.99 Other and unspecified infectious disease
Viral hepatitis (B15-B19)	Unspecified viral hepatitis	B19	01.99 Other and unspecified infectious disease
Human immunodeficiency virus [HIV] disease (B20-B24)	HIV disease resulting in infectious and parasitic diseases	B20	01.99 Other and unspecified infectious disease
Human immunodeficiency virus [HIV] disease (B20-B24)	HIV disease resulting in malignant neoplasms	B21	01.03 HIV/AIDS related death
Human immunodeficiency virus [HIV] disease (B20-B24)	Unspecified HIV disease	B24	01.99 Other and unspecified infectious disease
Protozoal diseases (B50-B64)	Plasmodium falciparum malaria	B50	01.05 Malaria
Protozoal diseases (B50-B64)	Unspecified malaria	B54	01.05 Malaria
Malignant neoplasms of eye, brain and other parts of central nervous system (C69-C72)	Malignant neoplasm of eye and adnexa	C69	02.99 Other and unspecified neoplasms
Malignant neoplasms of eye, brain and other parts of central nervous system (C69-C72)	Malignant neoplasm of brain	C71	02.99 Other and unspecified neoplasms
Malignant neoplasms of ill-defined, secondary and unspecified sites (C76-C80)	Secondary and unspecified malignant neoplasm of lymph nodes	C77	02.99 Other and unspecified neoplasms
Malignant neoplasms of lymphoid, haematopoietic and related tissue (C81-C96)	Hodgkin's disease	C81	02.99 Other and unspecified neoplasms
Malignant neoplasms of lymphoid, haematopoietic and related tissue (C81-C96)	Diffuse non-Hodgkin's lymphoma	C83	02.99 Other and unspecified neoplasms
Malignant neoplasms of lymphoid, haematopoietic and related tissue (C81-C96)	Leukaemia of unspecified cell type	C95	02.99 Other and unspecified neoplasms
Haemolytic anaemias (D55-D59)	Sickle-cell disorders	D57	04.03 Sickle cell with crisis
Haemolytic anaemias (D55-D59)	Acquired haemolytic anaemia	D59	01.99 Other and unspecified infectious disease
Aplastic and other anaemias (D60-D64)	Other aplastic anaemias	D61	01.99 Other and unspecified infectious disease
Aplastic and other anaemias (D60-D64)	Other anaemias	D64	03.01 Severe anaemia
Diabetes mellitus(E10-E14)	Insulin-dependent diabetes mellitus	E10	03.03 Diabetes mellitus
Malnutrition (E40-E46)	Kwashiorkor	E40	03.02 Severe malnutrition
Malnutrition (E40-E46)	Nutritional marasmus	E41	03.02 Severe malnutrition
Malnutrition (E40-E46)	Marasmic kwashiorkor	E42	98 Other and unspecified NCD
Malnutrition (E40-E46)	Unspecified severe protein-energy malnutrition	E43	03.02 Severe malnutrition
Malnutrition (E40-E46)	Unspecified Protein-energy malnutrition	E46	03.02 Severe malnutrition
Chronic rheumatic heart diseases (I05-I09)	Other rheumatic heart diseases	I09	04.99 Other and unspecified cardiac disease
Inflammatory diseases of the central nervous system (G00-G09)	Bacterial meningitis, not elsewhere classified	G00	01.07 Meningitis and encephalitis
Inflammatory diseases of the central nervous system (G00-G09)	Meningitis due to other and unspecified causes	G03	01.07 Meningitis and encephalitis
Inflammatory diseases of the central nervous system (G00-G09)	Intracranial and intraspinal abscess and granuloma	G06	98 Other and unspecified NCD
Inflammatory diseases of the central nervous system (G00-G09)	Sequelae of inflammatory diseases of central nervous system	G09	98 Other and unspecified NCD
Systemic atrophies primarily affecting the central nervous system (G10-G13)	Systemic atrophies primarily affecting central nervous system in diseases classified elsewhere	G13	98 Other and unspecified NCD
Episodic and paroxysmal disorders (G40-G47)	Epilepsy	G40	08.01 Epilepsy
Polyneuropathis and other disorders of the peripheral nervous system (G60-G99)	Infantile cerebral palsy	G80	98 Other and unspecified NCD
Polyneuropathis and other disorders of the peripheral nervous system (G60-G99)	Hydrosephalus	G91	98 Other and unspecified NCD
Polyneuropathis and other disorders of the peripheral nervous system (G60-G99)	Other disorders of brain	G93	98 Other and unspecified NCD
Influenza and pneumonia (J10-J18)	Bacterial pneumonia, not elsewhere classified	J15	01.02 Acute respiratory infections, including pneumonia
Influenza and pneumonia (J10-J18)	Pneumonia, organism unspecified sites	J18	01.02 Acute respiratory infections, including pneumonia
Other acute lower respiratory infections (J20-J22)	Acute bronchiolitis	J21	01.02 Acute respiratory infections, including pneumonia
Other acute lower respiratory infections (J20-J22)	Unspecified acute lower respiratory infection	J22	01.07 Meningitis and encephalitis
Chronic lower respiratory diseases (J40-J47)	Asthma	J45	98 Other and unspecified NCD
Diseases of oesophagus, stomach and duodenum (K20-K3	Peptic ulcer, site unspecified	K27	98 Other and unspecified NCD
Diseases of peritoneum (K65-K67)	Peritonitis	K65	98 Other and unspecified NCD
Infections of the skin and subcutaneous tissue (L00-L08)	Cutaneous abscess, furuncle and carbuncle	L02	98 Other and unspecified NCD
Infections of the skin and subcutaneous tissue (L00-L08)	Cellulitis	L03	98 Other and unspecified NCD
Other osteopathies (M86-M90)	Osteomyelitis	M86	98 Other and unspecified NCD
Renal Failure (N17-N19)	Unspecified renal failure	N19	07.01 Renal failure
Glomerular diseases (N00-N08)	Chronic nephritic syndrome	N03	98 Other and unspecified NCD
Glomerular diseases (N00-N08)	Nephrotic syndrome	N04	98 Other and unspecified NCD
Renal tubulo-interstitial diseases (N10-N16)	Acute tubulo-interstitial nephritis	N10	98 Other and unspecified NCD
Renal Failure (N17-N19)	Chronic renal failure	N18	98 Other and unspecified NCD
Other diseases of the urinary system (N30-N39)	Other disorders of urinary system	N39	98 Other and unspecified NCD
Transport accidents (V01-V99)	Pedestrian injured in collision with car, pick-up truck or van	V03	12.01 Road traffic accident
Transport accidents (V01-V99)	Pedestrian injured in other and unspecified transport accidents	V09	12.01 Road traffic accident
Pedal cyclist injured in transport accident (V10-V19)	Pedal cyclist injured in collision with car, pick-up or van	V13	12.01 Road traffic accident
Motorcycle rider injured in transport accident (V20-V29)	Motorcycle rider injured in collision with car, pick-up truck or van	V23	12.01 Road traffic accident
Car occupant injured in transport accident (V40-V49)	Car occupant injured in non collision transport accident	V48	12.01 Road traffic accident
Occupant of pick-up truck or van injured in transport accident (V50-V59)	Occupant of pick-up truck or van injured in collision with car, pick-up truck or van	V53	12.01 Road traffic accident
Bus occupant injured in transport accident (V70-V79)	Bus occupant injured in collision with heavy transport vehicle or bus	V74	12.01 Road traffic accident
Other and unspecified transport accidents (V98-V99)	Unspecified transport accident	V99	12.02 Other transport accident
Falls (W00-W19)	Fall on same level from slipping, tripping and stumbling	W01	12.03 Accid fall
Falls (W00-W19)	Fall from tree	W14	12.03 Accid fall
Falls (W00-W19)	Unspecified fall	W19	12.03 Accid fall
Exposure to inanimate mechanical forces (W20-W49)	Struck by thrown, projected or falling object	W20	12.99 Other and unspecified external CoD
Exposure to animate mechanical forces (W50-W64)	Bitten or struck by dog	W54	12.99 Other and unspecified external CoD
Accidental drowning and submersion (W65-W74)	Drowning and submersion while in natural water	W69	12.99 Other and unspecified external CoD
Accidental drowning and submersion (W65-W74)	Drowning and submersion following fall into natural water	W70	12.99 Other and unspecified external CoD
Accidental drowning and submersion (W65-W74)	Other specified drowning and submersion	W73	12.99 Other and unspecified external CoD
Accidental drowning and submersion (W65-W74)	Unspecified drowning and submersion	W74	12.99 Other and unspecified external CoD
Other accidental threats to breathing (W75-W84)	Inhalation of gastric contents	W78	12.99 Other and unspecified external CoD
Other accidental threats to breathing (W75-W84)	Inhalation and ingestion of other objects causing obstruction of respiratory tract	W80	12.99 Other and unspecified external CoD
Exposure to smoke, fire and flames (X00-X09)	Exposure to uncontrolled fire in building or structure	X00	12.05 Accid expos to smoke fire & flam
Contact with heat and hot substances (X10-X19)	Contact with hot drinks, food, fats and cooking oils	X10	12.05 Accid expos to smoke fire & flam
Contact with heat and hot substances (X10-X19)	Contact with other and unspecified heat and hot substances	X19	12.05 Accid expos to smoke fire & flam
Contact with venomous animals and plants (X20-X29)	Contact with venomous snakes and lizards	X20	12.99 Other and unspecified external CoD
Accidental poisoning by and exposure to noxious substances (X40-X49)	Accidental poisoning by and exposure to other and unspecified chemicals and noxious substances	X49	12.07 Accid poisoning and noxious subs
Intentional Self-harm (X60-X84)	Intentional self-harm by hanging strangulation and suffocation	X70	12.07 Accid poisoning and noxious subs
Assault (X85-Y09)	Sexual assault by bodily force	Y05	12.09 Assault
Assault (X85-Y09)	Assault by unspecified means	Y09	12.09 Assault
Disorders related to length of gestation and foetal growth (P05-P08)	Slow foetal growth and foetal malnutrition	P05	01.07 Meningitis and encephalitis
Disorders related to length of gestation and foetal growth (P05-P08)	Disorders related to short gestation and low birth weight, not elsewhere classified	P07	10.99 Other and unspecified neonatal CoD
Respiratory and cardiovascular disorders specific to the perinatal period (P20-P29)	Birth asphyxia	P21	10.02 Birth asphyxia
Infections specific to the perinatal period (P35-P39)	Bacterial sepsis of newborn	P36	10.04 Neonatal sepsis
Haemorrhagic and haematological disorders of fetus and newborn (P50-P61)	Neonatal jaundice from other and unspecified causes	P59	10.99 Other and unspecified neonatal CoD
Congenital malformations of the nervous system (Q00-Q07)	Encephalocele	Q01	10.06 Congenital malformation
Congenital malformations of the nervous system (Q00-Q07)	Congenital hydrocephalus	Q03	10.06 Congenital malformation
Congenital malformations of the nervous system (Q00-Q07)	Spina bifida	Q05	10.06 Congenital malformation
Congenital malformations of the circulatory system (Q20-Q28)	Congenital malformations of cardiac chambers and connections	Q20	10.06 Congenital malformation
Congenital malformations of the circulatory system (Q20-Q28)	Congenital malformations of cardiac septa	Q21	10.06 Congenital malformation
Congenital malformations of the circulatory system (Q20-Q28)	Congenital malformations of pulmonary and tricuspid valves	Q22	01.02 Acute resp infect incl pneumonia
Congenital malformations of the circulatory system (Q20-Q28)	Congenital malformations of aortic and mitral valves	Q23	10.06 Congenital malformation
Congenital malformations of the circulatory system (Q20-Q28)	Other congenital malformations of heart	Q24	10.06 Congenital malformation
Congenital malformations of the circulatory system (Q20-Q28)	Congenital malformations of great arteries	Q25	10.06 Congenital malformation
Congenital malformations of the circulatory system (Q20-Q28)	Other congenital malformations of circulatory system	Q28	10.06 Congenital malformation
Other congenital malformations of the digestive system (Q38-Q45)	Congenital absence, atresia and stenosis of small intestine	Q41	10.06 Congenital malformation
Other congenital malformations of the digestive system (Q38-Q45)	Other congenital malformations of intestine	Q43	10.06 Congenital malformation
Other congenital malformations of the digestive system (Q38-Q45)	Congenital malformations of gallbladder, bile ducts and liver	Q44	10.06 Congenital malformation
Congenital malformations and deformations of the musculoskeletal system (Q65-Q79)	Other osteochondrodysplasias	Q78	10.06 Congenital malformation
Other congenital malformations (Q80-Q89)	Epidermolysis bullosa	Q81	10.06 Congenital malformation
Other congenital malformations (Q80-Q89)	Other specified congenital malformation syndromes affecting multiple systems	Q87	10.06 Congenital malformation
Other congenital malformations (Q80-Q89)	Other congenital malformations, not elsewhere classified	Q89	10.06 Congenital malformation
Chromosomal abnormalities, not elsewhere classified (Q90-Q99)	Edwards' syndrome and Patau's syndrome	Q91	10.06 Congenital malformation
Symptoms and signs involving the digestive system and abdomen (R10-R19)	Nausea and vomiting	R11	98 Other and unspecified NCD
General symptoms and signs (R50-R68)	Fever of unknown origin	R50	01.07 Meningitis and encephalitis
General symptoms and signs (R50-R68)	Convulsions, not elsewhere classified	R56	99 Indeterminate
Ill-defined and unknown causes of mortality (R95-R99)	Sudden infant death syndrome	R95	99 Indeterminate
Ill-defined and unknown causes of mortality (R95-R99)	Other sudden death, cause unknown	R96	10.99 Other and unspecified neonatal CoD
Ill-defined and unknown causes of mortality (R95-R99)	Other ill-defined and unspecified causes of mortality	R99	99 Indeterminate
